# Supplementary material for: AMR Surveillance in low and middle-income settings - A roadmap for participation in the Global Antimicrobial Surveillance System (GLASS)
Source: Wellcome Open Res. 2017 Sep 26;2:92. [Version 1] doi: 10.12688/wellcomeopenres.12527.1 (PMC5645727; doi:10.12688/wellcomeopenres.12527.1)
Supplement: Supplementary file 1 [file wellcomeopenres-2-13565-s0000.tgz]

Archive with 1 entries (1 files):
- 99f63366-743d-473c-b3ad-e96403e4ab3e.pdf
